# Supplementary material for: Detection of mosaic chromosomal alterations in children with severe developmental disorders recruited to the DDD study
Source: Genet Med Open. 2023 Oct 12;1(1):100836. doi: 10.1016/j.gimo.2023.100836 (PMC11436381; doi:10.1016/j.gimo.2023.100836)
Supplement: Supplementary Data [file mmc4.xlsx]

## Sheet: MCAs per chromosome
chromosome	event type	start-end	size (Mb)	p-arm/q-arm/whole chrom	Protein-coding genes	origin of trisomy	Saliva (%)	Blood (%)	syndrome
1	upd	1-39952822	39.95		519		nd	15	Uncertain significance
1	dup+upd	165589535-249250621	83.66	q arm	Dup contains 218		39	nd	Mosaic likely pathogenic duplication - ACMG score 0.90 (G1A, G3C)
2	upd	1-85703308	85.7	p arm	437		14	nd	Uncertain significance
2	del	223873590-232804522	8.93		53		22	0	Mosaic pathogenic deletion - ACMG score 1.90 (L1A, L2A, L3C)
3	dup	153567441-198022430	44.46		218		54	0	Mosaic pathogenic partial trisomy 3q23-ter
3	dup	162935109-166399946	3.47		3		nd	27	Mosaic uncertain duplication - ACMG score 0.45 (G1A, G3A, G5A)
5	dup	1-46174864	46.18	p arm	153	meiosis I	36	nd	Mosaic trisomy 5p
5	dup	123851734-148651711	24.8		238		34	0	Mosaic likely pathogenic duplication - ACMG score 0.90 (G1A, G3C)
5	upd	101141811-180915260	79.77		519		24	30	Uncertain significance
6	upd	1-34074463	34.08		382		6	nd	Uncertain significance
6	upd (mat)	1-48156101	48.16		549		34% 0-35M, 8% 35-48M	nd	Uncertain significance
7	del	1-159138663	159.14	whole chrom	975		nd	58	MIRAGE syndrome due to SAMD9 variant (monosomy 7)
7	upd	64864800-159138663	94.27	q arm	665		0	7	MIRAGE syndrome due to SAMD9 variant
7	dup	99227172-159138663	59.91		482		43	0	Mosaic pathogenic partial trisomy 7q21.11-ter
8	dup	1-146364022	146.36	whole chrom	668	mitosis	nd	45	Mosaic trisomy 8
8	dup	22487087-29344462	6.85		58		nd	25	Mosaic pathogenic deletion - ACMG score 1.35 (G1A, G2H, G3C, G5A)
8	del	101011612-120215645	19.2		55		33	nd	Langer Gideon syndrome (includes EXT1)
9	dup	1-141213431	141.21	whole chrom	751	meiosis I	nd	19	Mosaic trisomy 9
10	del	121375181-135534747	14.16		88		43	0	Mosac pathogenic deletion - ACMG score 1.35 (L1A, L2C, L5A)
10	dup	31109503-44881455	13.77		32		28	0	Mosaic uncertain duplication - ACMG score 0.45 (G1A, G3A, G5A)
11	upd	131793993-135006516	3.21		12		nd	31	Uncertain significance
11	upd (pat)	61624705-135006516	73.38		682		41	18	Uncertain significance
11	dup	41887927-47877800	5.99		112		22	0	Mosaic pathogenic duplication - ACMG score 1.35 (G1A G3C, G5A)
12	dup	1-26749137	26.75	p arm	280	meiosis II	33	0	Pallister-Killian syndrome
12	dup	1-34523378	34.52	p arm	280	mitosis	34	0	Pallister-Killian syndrome
12	dup	1-34758266	34.76	p arm	280	meiosis II	63	0	Pallister-Killian syndrome
12	dup	1-34781187	34.78	p arm	280	mitosis	44	0	Pallister-Killian syndrome
12	dup	1-34801271	34.8	p arm	280	meiosis II	25	0	Pallister-Killian syndrome
12	dup	1-34826574	34.83	p arm	280	mitosis	63	0	Pallister-Killian syndrome
13	upd	1-115169878	115.17	whole chrom	308		12	nd	Uncertain significance
13	upd	1-115169878	115.17	whole chrom	308		nd	22	Uncertain significance
13	upd	1-115169878	115.17	whole chrom	308		nd	17	Uncertain significance
13	upd	54959904-115169878	60.21		125		nd	9	Uncertain significance
13	dup	1-115169878	115.17	whole chrom	308	meiosis I	11	0	Mosaic trisomy 13
13	dup	1-115169878	115.17	whole chrom	308	meiosis II	nd	16	Mosaic trisomy 13
13	del flanked by loh	33986219-115169878	81.18		92		nd	23	Mosaic pathogenic deletion - ACMG score 2.35 (L1A, L2A, L3C, L5A)
14	dup	1-107349540	107.35	whole chrom	799	meiosis I	45	nd	Mosaic trisomy 14
14	upd (pat)	1-107349540	85.62	whole chrom	744		36	nd	Mosaic Kagami-Ogata syndrome
16	dup	27183151-34747045	7.56		136		31	0	Mosaic pathogenic duplication - ACMG score 1.35 (G1A, G2H,G3C, G5A)
17	dup	66581506-68483505	1.9		8		43	0	Mosaic uncertain duplication - ACMG score 0.45 (G1A, G3A, G5A)
18	del	1-3001286	3		14		45	0	Mosaic uncertain deletion - ACMG score 0.45 (L1A, L3A, L5A)
18	upd	51490951-78077248	26.59				nd	6	Uncertain significance
18	dup	1-14084928	14.09	p arm	66	meiosis II	16	nd	Mosaic pathogenic duplication - ACMG score 1.35 (G1A, G2H, G3C, G5A)
18	dup	1-14988113	14.99		66	meiosis II	25	0	Mosaic pathogenic duplication - ACMG score 1.35 (G1A, G2H, G3C, G5A)
18	dup	1-78077248	78.08	p arm	261	meiosis I	nd	14	Mosaic partial trisomy 18
18	dup	12822702-14917229	2.1		11		50	0	Mosaic uncertain duplication - ACMG score 0.45 (G1A, G3A, G5A)
18	del	48368256-78077248	29.71		91		45	0	Mosaic partial monosomy 18q12.3-ter
18	del	49315539-78077248	28.76		87		49	0	Mosaic partial monosomy 18q12.3-ter
19	dup	31740744-41525952	9.79		214		29	nd	Mosaic pathogenic duplication - ACMG score 1.35 (G1A, G2H, G3C, G5A)
20	dup	1-63025520	63.03	whole chrom	528	meiosis I	22	0	Mosaic trisomy 20
21	dup	1-48129895	48.13	whole chrom	216	meiosis I	12	nd	Mosaic trisomy 21
21	dup	1-48129895	48.13	whole chrom	216	meiosis II	40	nd	Mosaic trisomy 21
21	dup	1-48129895	48.13	whole chrom	216	meiosis I	30	nd	Mosaic trisomy 21
22	del	45311891-51304566	5.99		24		53	32	Mosaic pathogenic deletion - ACMG score 1.45 (L1A, L2A, L3A, L5A)
X	dup	1-155270560	155.27	whole chrom	838	mitosis	nd	3	Mosaic XXXY/XXXXY syndrome
X	dup	38541235-41749282	3.21		838		nd	19	Mosaic triple X syndrome
X	dup	38557085-41742515	3.19		838		nd	15	Mosaic triple X syndrome
X	del	1-155270560	155.27	whole chrom	838		43	0	Mosaic Turner syndrome
X	del	1-155270560	155.27	whole chrom	838		55% p-arm, 24% q-arm	nd	Mosaic Turner syndrome
X	del	1-155270560	155.27	whole chrom	838		nd	25	Mosaic Turner syndrome
X	del	1-155270560	155.27	whole chrom	838		28	nd	Mosaic Turner syndrome
